# Supplementary material for: Tonic inhibition of the chloride/proton antiporter ClC-7 by PI(3,5)P2 is crucial for lysosomal pH maintenance
Source: eLife. 2022 Jun 7;11:e74136. doi: 10.7554/eLife.74136 (PMC9242644; doi:10.7554/eLife.74136)
Supplement: Figure 5—source data 1. [file elife-74136-fig5-data1.zip]

Archive with 1 entries (1 files):
- Figure 5 Source Data 1.pdf
